# Supplementary material for: A Biodegradable, Polymer-Supported Oxygen Atom Transfer Reagent
Source: Polymers (Basel). 2023 Apr 26;15(9):2052. doi: 10.3390/polym15092052 (PMC10181130; doi:10.3390/polym15092052)
Supplement: Supplementary file 1 [file polymers-15-02052-s001.zip]

Archive with 1 entries (1 files):
- polymers-2313142-SI.pdf
